# Supplementary material for: Core-Shell Structured Carbon@Al2O3 Membrane with Enhanced Acid Resistance for Acid Solution Treatment
Source: Membranes (Basel). 2022 Dec 9;12(12):1246. doi: 10.3390/membranes12121246 (PMC9784977; doi:10.3390/membranes12121246)
Supplement: Supplementary file 1 [file membranes-12-01246-s001.zip]

Archive with 1 entries (1 files):
- membranes-2040190-supplementary.pdf
